# Supplementary material for: Distinct inhibitory connectivity motifs could trigger distinct forms of anticipation in the retinal network
Source: Sci Rep. 2026 May 15;16:22427. doi: 10.1038/s41598-026-49899-w (PMC13376537; doi:10.1038/s41598-026-49899-w)
Supplement: Supplementary file 1 — Supplementary Information 1. [file 41598_2026_49899_MOESM1_ESM.csv]

	time	response
0	-1.25	0.0
1	-1.225	0.0
2	-1.2	0.0
3	-1.175	0.0
4	-1.15	0.0
5	-1.125	0.0
6	-1.1	0.0
7	-1.075	0.0
8	-1.05	0.0
9	-1.025	0.0
10	-1.0	0.0
11	-0.975	0.0
12	-0.95	0.0
13	-0.925	0.0
14	-0.9	0.0
15	-0.875	0.0
16	-0.85	0.0
17	-0.825	0.0
18	-0.8	0.0
19	-0.775	0.0
20	-0.75	0.0
21	-0.725	0.0
22	-0.7	0.0
23	-0.675	0.0
24	-0.65	0.0
25	-0.625	0.0
26	-0.6	0.0
27	-0.575	0.0
28	-0.55	0.0
29	-0.525	0.0
30	-0.5	0.0
31	-0.475	0.0
32	-0.45	0.0
33	-0.425	0.0
34	-0.4	0.0
35	-0.375	0.0
36	-0.35	0.0
37	-0.325	0.0
38	-0.3	0.0
39	-0.275	-0.019181585677749417
40	-0.25	-0.005115089514066678
41	-0.225	0.3554987212276215
42	-0.2	0.7872975277067349
43	-0.175	1.0
44	-0.15	0.8674339300937768
45	-0.125	0.811594202898551
46	-0.1	0.7271952259164538
47	-0.075	0.6513213981244674
48	-0.05	0.5601023017902815
49	-0.025	0.5413469735720378
50	0.0	0.5106564364876387
51	0.025	0.425831202046036
52	0.05	0.3482523444160274
53	0.075	0.2936913895993181
54	0.1	0.19224211423699922
55	0.125	0.05456095481670934
56	0.15	-0.00042625745950552004
57	0.175	0.011082693947144078
58	0.2	0.003836317135549875
59	0.225	-0.0012787723785166228
60	0.25	0.0
61	0.275	0.0
62	0.3	0.0
63	0.325	0.0
64	0.35	0.0
65	0.375	0.0
66	0.4	0.0
67	0.425	0.0
68	0.45	0.0
69	0.475	0.0
70	0.5	0.0
71	0.525	0.0
72	0.55	0.0
73	0.575	0.0
74	0.6	0.0
75	0.625	0.0
76	0.65	0.0
77	0.675	0.0
78	0.7	0.0
79	0.725	0.0
80	0.75	0.0
81	0.775	0.0
82	0.8	0.0
83	0.825	0.0
84	0.85	0.0
85	0.875	0.0
86	0.9	0.0
87	0.925	0.0
88	0.95	0.0
89	0.975	0.0
90	1.0	0.0
91	1.025	0.0
92	1.05	0.0
93	1.075	0.0
94	1.1	0.0
95	1.125	0.0
96	1.15	0.0
97	1.175	0.0
98	1.2	0.0
99	1.225	0.0
100	1.25	0.0
