# Supplementary material for: Distinct inhibitory connectivity motifs could trigger distinct forms of anticipation in the retinal network
Source: Sci Rep. 2026 May 15;16:22427. doi: 10.1038/s41598-026-49899-w (PMC13376537; doi:10.1038/s41598-026-49899-w)
Supplement: Supplementary file 3 — Supplementary Information 3. [file 41598_2026_49899_MOESM3_ESM.csv]

	time	STA
0	0.0	-0.0044629574531389465
1	0.025	0.06396905682832489
2	0.05	0.4132698601606664
3	0.075	1.0
4	0.1	0.8949717346027967
5	0.125	0.13983933353168698
6	0.15	-0.3531686997917286
7	0.175	-0.4924129723296638
8	0.2	-0.4388574828919964
9	0.225	-0.37280571258553996
10	0.25	-0.2960428443915501
11	0.275	-0.1698899137161559
12	0.3	-0.10116036893781612
13	0.325	-0.06932460577209164
14	0.35	-0.08985421005653078
15	0.375	-0.04671228800952097
16	0.4	-0.01249628086878905
17	0.425	-0.030050580184468902
18	0.45	0.007140731925022314
19	0.475	-0.011008628384409401
